# Supplementary material for: Transcriptome combined single-cell sequencing explores molecular mechanisms of ANGPTL4 in sepsis-induced acute lung injury
Source: PLoS One. 2025 Jul 31;20(7):e0328551. doi: 10.1371/journal.pone.0328551 (PMC12312960; doi:10.1371/journal.pone.0328551)
Supplement: S1 Data — (XLS) [file pone.0328551.s001.xls]

## Sheet: Fig1
A
	geneNames	Angptl4	group
	GSM457859	86.9616	Control
	GSM457860	112.491	Control
	GSM457861	84.9192	Control
	GSM457862	130.898	Control
	GSM457845	206.578	Control
	GSM457846	251.605	Control
	GSM457847	131.98	Control
	GSM457848	315.794	Control
	GSM457871	294.128	Disease
	GSM457872	257.185	Disease
	GSM457873	273.179	Disease
	GSM457874	264.266	Disease
	GSM457867	323.435	Disease
	GSM457868	316.525	Disease
	GSM457869	314.398	Disease
	GSM457870	369.933	Disease
	GSM457863	201.242	Disease
	GSM457864	280.582	Disease
	GSM457865	191.813	Disease
	GSM457866	225.768	Disease
	GSM457856	241.915	Disease
	GSM457857	302.831	Disease
	GSM457858	221.724	Disease
	GSM457852	297.236	Disease
	GSM457853	313.662	Disease
	GSM457854	250.83	Disease
	GSM457855	331.428	Disease
	GSM457849	243.545	Disease
	GSM457850	213.684	Disease
	GSM457851	161.582	Disease

## Sheet: Fig2
Mixture	Mast Cells	Neutrophil Cells	Eosinophil Cells	B Cells Memory	B Cells Naive	Plasma Cells	T Cells CD8 Actived	T Cells CD8 Naive	T Cells CD8 Memory	M0 Macrophage	M1 Macrophage	M2 Macrophage	Treg Cells	T Cells CD4 Memory	T Cells CD4 Naive	T Cells CD4 Follicular	Th1 Cells	Th17 Cells	Th2 Cells	Monocyte	GammaDelta T Cells	NK Resting	NK.Actived	DC Actived	DC Immature
sham_1	0.00577921	0.00637163	0.00426401	0.0164584	0.00810873	0.623035	0.00929244	0.079861	0	0	0.0200369	0.0336269	0.0535217	0	0.0193026	0.0109843	0.00113449	0.00576137	0	0.00240131	0.00798081	0.0436675	0	0.00679473	0.0416168
sham_2	0.00129886	0	0.00668218	0	0.0375941	0.772627	0.000600803	0.0125893	0	0	0.0286683	0.00812779	0.000423046	0	0.00880795	0	0	0.0164441	0.00930305	0.0213361	0.0121595	0.0375301	0	0.00484826	0.0209591
sham_3	0	0.00145152	0.016825	0	0	0.695126	0.0325518	0.0349877	0	0	0.0245107	0.00921307	0.0784057	0	0.00467956	0	0	0.00661218	0	0	0.0178719	0.0524526	0	0.00482047	0.0204922
CLP_1	0.00508277	0.229156	0.00479099	0.00874079	0.00380104	0.0225769	0	0.0707504	0	0.0317842	0.0926552	0	0	0.0440396	0	0.0615571	0.0637187	0	0.0354761	0.0125738	0.0160553	0.0942435	0	0	0.202998
CLP_2	0.00146669	0.00649848	0.00748926	0.0450734	0	0.0375925	0	0	0.0653637	0	0.0336357	0	0.146059	0	0.367071	0.0755238	0	0.064953	0	0.0203256	0.0608813	0.0244958	0	0.011261	0.0323098
CLP_3	0	0.105483	0.0234967	0.101924	0	0.0912851	0	0.027446	0	0.0991329	0.0906466	0	0.0620925	0.00202957	0	0	0.0254479	0.024507	0.0147161	0.0410141	0.0240012	0.0860665	0	0	0.180711

## Sheet: Fig3
A							B							C							D							E
	gene	immuneGene	cor	pvalue	Regulation			gene	immuneGene	cor	pvalue	Regulation			gene	immuneGene	cor	pvalue	Regulation			gene	immuneGene	cor	pvalue	Regulation			gene	immuneGene	cor	pvalue	Regulation
	Angptl4	Ccl2	0.885714	0.0188455	postive			Angptl4	Cd160	-0.6	0.208	negative			Angptl4	Btnl2	-0.6	0.208	negative			Angptl4	B2m	-0.314286	0.544093	negative			Angptl4	Ccr1	0.942857	0.00480466	postive
	Angptl4	Ccl8	-0.828571	0.0415627	negative			Angptl4	Cd96	-0.485714	0.328723	negative			Angptl4	Cd27	-0.485714	0.328723	negative			Angptl4	H2-DMa	-0.942857	0.00480466	negative			Angptl4	Ccr1l1	0.130931	0.804726	postive
	Angptl4	Ccl11	0.0285714	0.957155	postive			Angptl4	Csf1r	0.142857	0.787172	postive			Angptl4	Cd28	-0.485714	0.328723	negative			Angptl4	H2-DMb1	-0.714286	0.110787	negative			Angptl4	Ccr10	-0.942857	0.00480466	negative
	Angptl4	Ccl6	0.771429	0.0723965	postive			Angptl4	Ido1	-0.714286	0.110787	negative			Angptl4	Cd40	-0.2	0.704	negative			Angptl4	H2-DMb2	-0.6	0.208	negative			Angptl4	Ccr2	-0.0857143	0.871743	negative
	Angptl4	Ccl9	0.828571	0.0415627	postive			Angptl4	Il10	0.771429	0.0723965	postive			Angptl4	Cd40lg	-0.485714	0.328723	negative			Angptl4	H2-Oa	-0.485714	0.328723	negative			Angptl4	Ccr3	0.347863	0.499253	postive
	Angptl4	Ccl17	0.142857	0.787172	postive			Angptl4	Il10rb	0.714286	0.110787	postive			Angptl4	Cd48	-0.485714	0.328723	negative			Angptl4	H2-Ob	-0.657143	0.156175	negative			Angptl4	Ccr4	-0.428571	0.396501	negative
	Angptl4	Ccl3	0.771429	0.0723965	postive			Angptl4	Lag3	-0.428571	0.396501	negative			Angptl4	Cd70	-0.376851	0.461483	negative			Angptl4	H2-Ab1	-0.485714	0.328723	negative			Angptl4	Ccr5	0.371429	0.468478	postive
	Angptl4	Ccl19	-0.485714	0.328723	negative			Angptl4	Tgfb1	0.542857	0.265703	postive			Angptl4	Cxcl12	0.0857143	0.871743	postive			Angptl4	H2-Ea	0.338062	0.512225	postive			Angptl4	Ccr6	-0.657143	0.156175	negative
	Angptl4	Ccl20	-0.657143	0.156175	negative			Angptl4	Tgfbr1	0.542857	0.265703	postive			Angptl4	Cxcr4	-0.428571	0.396501	negative			Angptl4	H2-Eb2	-0.485714	0.328723	negative			Angptl4	Ccr7	-0.485714	0.328723	negative
	Angptl4	Ccl21b	0.657143	0.156175	postive			Angptl4	Tigit	-0.828571	0.0415627	negative			Angptl4	Icos	-0.485714	0.328723	negative			Angptl4	H2-M10.5	0.371868	0.46791	postive			Angptl4	Ccr8	-0.428571	0.396501	negative
	Angptl4	Ccl21d	0.0338062	0.94931	postive										Angptl4	Il6	0.371429	0.468478	postive			Angptl4	H2-M9	-0.0579771	0.913132	negative			Angptl4	Ccr9	-0.485714	0.328723	negative
	Angptl4	Ccl21a	-0.142857	0.787172	negative										Angptl4	Il6ra	0.942857	0.00480466	postive			Angptl4	H2-M10.6	-0.130931	0.804726	negative			Angptl4	Cx3cr1	0.314286	0.544093	postive
	Angptl4	Gm10591	0.6	0.208	postive										Angptl4	Lta	-0.6	0.208	negative			Angptl4	Gm7030	-0.304256	0.557699	negative			Angptl4	Cxcr1	0.885714	0.0188455	postive
	Angptl4	Ccl22	-0.485714	0.328723	negative										Angptl4	Mill2	0.314286	0.544093	postive			Angptl4	H2-T23	-0.2	0.704	negative			Angptl4	Cxcr2	0.828571	0.0415627	postive
	Angptl4	Ccl24	0.485714	0.328723	postive										Angptl4	Mill1	-0.441367	0.380939	negative			Angptl4	H2-T22	-0.314286	0.544093	negative			Angptl4	Cxcr3	-0.657143	0.156175	negative
	Angptl4	Ccl27a	-0.0857143	0.871743	negative										Angptl4	Raet1e	0.542857	0.265703	postive			Angptl4	H2-M2	-0.428571	0.396501	negative			Angptl4	Cxcr5	-0.828571	0.0415627	negative
	Angptl4	Ccl27b	-0.441367	0.380939	negative										Angptl4	Raet1d	-0.257143	0.622787	negative			Angptl4	H2-M10.2	-0.392792	0.441113	negative			Angptl4	Cxcr6	-0.542857	0.265703	negative
	Angptl4	Gm13306	0.753702	0.0835233	postive																	Angptl4	H2-M10.1	0.130931	0.804726	postive			Angptl4	Xcr1	-0.40584	0.424663	negative
	Angptl4	Ccl28	-0.885714	0.0188455	negative																	Angptl4	H2-M3	-0.6	0.208	negative
	Angptl4	Ccl4	0.371429	0.468478	postive																	Angptl4	H2-T24	0.428571	0.396501	postive
	Angptl4	Ccl7	0.771429	0.0723965	postive																	Angptl4	H2-Q10	-0.257143	0.622787	negative
	Angptl4	Ccl12	0.428571	0.396501	postive																	Angptl4	H2-M1	0.130931	0.804726	postive
	Angptl4	Cx3cl1	0.542857	0.265703	postive																	Angptl4	H2-M5	-0.485714	0.328723	negative
	Angptl4	Cxcl10	-0.314286	0.544093	negative																	Angptl4	Gm11127	-0.2	0.704	negative
	Angptl4	Cxcl11	-0.40584	0.424663	negative																	Angptl4	H2-Q1	0.0857143	0.871743	postive
	Angptl4	Cxcl13	-0.142857	0.787172	negative																	Angptl4	H2-Q2	-0.371429	0.468478	negative
	Angptl4	Cxcl14	0.0857143	0.871743	postive																	Angptl4	H2-Q4	-0.428571	0.396501	negative
	Angptl4	Cxcl16	0.428571	0.396501	postive																	Angptl4	H2-T3	-0.0289886	0.956529	negative
	Angptl4	Cxcl17	-0.657143	0.156175	negative																	Angptl4	H2-M11	0.130931	0.804726	postive
	Angptl4	Cxcl5	-0.6	0.208	negative																	Angptl4	H2-K1	-0.657143	0.156175	negative
	Angptl4	Cxcl9	-0.657143	0.156175	negative																	Angptl4	H2-Q7	-0.428571	0.396501	negative
	Angptl4	Xcl1	-0.485714	0.328723	negative																	Angptl4	H2-D1	0.657143	0.156175	postive
																						Angptl4	H2-M10.4	0.130931	0.804726	postive
																						Angptl4	H2-T10	-0.485714	0.328723	negative
																						Angptl4	H2-Q6	-0.657143	0.156175	negative
																						Angptl4	Gm8909	0.0285714	0.957155	postive
																						Angptl4	Tap1	-0.6	0.208	negative
																						Angptl4	Tap2	-0.6	0.208	negative
																						Angptl4	Tapbp	0.0857143	0.871743	postive

## Sheet: Fig4
A														B
	ID	Description	setSize	enrichmentScore	NES	pvalue	p.adjust	qvalue	rank	leading_edge	core_enrichment					sham_1	sham_2	sham_3	CLP_1	CLP_2	CLP_3
	mmu04979	Cholesterol metabolism - Mus musculus (house mouse)	49	0.801368	1.66436	3.52121e-05	0.000643084	0.000364801	3524	tags=51%	list=9%	signal=47%			HALLMARK_TNFA_SIGNALING_VIA_NFKB	-0.424783	-0.247061	0.0137388	0.374074	-0.224973	0.00568757
	mmu04964	Proximal tubule bicarbonate reclamation - Mus musculus (house mouse)	22	0.794021	1.45313	0.00644845	0.0253311	0.0143695	2881	tags=36%	list=7%	signal=34%			HALLMARK_HYPOXIA	-0.462354	-0.246732	-0.187534	0.440665	-0.328241	0.309218
	mmu00030	Pentose phosphate pathway - Mus musculus (house mouse)	34	0.789713	1.54521	0.00094561	0.00683597	0.00387783	5075	tags=50%	list=13%	signal=44%			HALLMARK_CHOLESTEROL_HOMEOSTASIS	-0.320783	0.251668	0.114045	0.409696	-0.490849	-0.07136
	mmu03320	PPAR signaling pathway - Mus musculus (house mouse)	89	0.788451	1.75864	2.83753e-08	3.28207e-06	1.86182e-06	4383	tags=51%	list=11%	signal=45%			HALLMARK_MITOTIC_SPINDLE	-0.0723227	-0.426184	0.0602954	0.209263	-0.162063	-0.232782
	mmu00640	Propanoate metabolism - Mus musculus (house mouse)	31	0.77635	1.50208	0.00265623	0.0140602	0.00797592	5961	tags=74%	list=15%	signal=63%			HALLMARK_WNT_BETA_CATENIN_SIGNALING	-0.332077	-0.478339	-0.169726	0.502929	-0.12044	0.201882
	mmu00062	Fatty acid elongation - Mus musculus (house mouse)	30	0.775235	1.49825	0.00348302	0.0167862	0.00952229	5924	tags=57%	list=15%	signal=48%			HALLMARK_TGF_BETA_SIGNALING	-0.602487	-0.445634	0.262883	0.620593	-0.423116	0.143669
	mmu00020	Citrate cycle (TCA cycle) - Mus musculus (house mouse)	32	0.766405	1.48699	0.00323486	0.0165073	0.00936407	6164	tags=66%	list=15%	signal=56%			HALLMARK_IL6_JAK_STAT3_SIGNALING	-0.421095	-0.164786	-0.117381	0.396278	-0.00684416	-0.267585
	mmu00071	Fatty acid degradation - Mus musculus (house mouse)	52	0.759411	1.58564	0.000350659	0.00328861	0.00186553	6437	tags=60%	list=16%	signal=50%			HALLMARK_DNA_REPAIR	-0.271054	-0.394276	-0.0103303	-0.195112	0.328603	-0.217373
	mmu01212	Fatty acid metabolism - Mus musculus (house mouse)	60	0.757963	1.61086	0.000151011	0.00213287	0.00120991	5924	tags=62%	list=15%	signal=53%			HALLMARK_G2M_CHECKPOINT	0.174851	-0.217239	0.29396	-0.436613	0.31747	-0.448882
	mmu01210	2-Oxocarboxylic acid metabolism - Mus musculus (house mouse)	34	0.75235	1.47211	0.00387048	0.0179074	0.0101583	7447	tags=62%	list=18%	signal=50%			HALLMARK_APOPTOSIS	-0.436429	-0.0936516	-0.00368372	0.295965	-0.227941	-0.057587
	mmu04920	Adipocytokine signaling pathway - Mus musculus (house mouse)	71	0.751749	1.63549	1.75422e-05	0.00040581	0.000230203	6177	tags=59%	list=15%	signal=50%			HALLMARK_NOTCH_SIGNALING	-0.570599	-0.314691	0.130703	0.565845	-0.449966	0.131508
	mmu04923	Regulation of lipolysis in adipocytes - Mus musculus (house mouse)	57	0.749681	1.5818	0.000168822	0.00213287	0.00120991	5315	tags=65%	list=13%	signal=56%			HALLMARK_ADIPOGENESIS	-0.342609	-0.461294	-0.535918	0.142998	-0.252601	0.600711
	mmu04136	Autophagy - other - Mus musculus (house mouse)	32	0.746934	1.44921	0.00639928	0.0253311	0.0143695	8321	tags=78%	list=21%	signal=62%			HALLMARK_ESTROGEN_RESPONSE_EARLY	-0.405002	-0.156076	-0.0760183	0.302277	-0.375011	0.352809
	mmu04382	Cornified envelope formation - Mus musculus (house mouse)	221	0.744085	1.83437	1e-10	3.47e-08	1.96842e-08	4052	tags=46%	list=10%	signal=41%			HALLMARK_ESTROGEN_RESPONSE_LATE	-0.362167	-0.0649665	-0.0341858	0.194885	-0.354895	0.310655
	mmu04137	Mitophagy - animal - Mus musculus (house mouse)	100	0.743656	1.68628	1.73235e-06	9.098e-05	5.16101e-05	7953	tags=73%	list=20%	signal=59%			HALLMARK_ANDROGEN_RESPONSE	-0.417957	-0.21289	-0.122126	0.418803	-0.29317	0.189414
	mmu00600	Sphingolipid metabolism - Mus musculus (house mouse)	54	0.730177	1.53102	0.00127204	0.00848842	0.00481521	6215	tags=65%	list=15%	signal=55%			HALLMARK_MYOGENESIS	-0.1859	-0.285822	-0.101195	0.251778	-0.523283	0.556398
	mmu04140	Autophagy - animal - Mus musculus (house mouse)	167	0.72871	1.74597	3.79826e-09	6.58999e-07	3.73829e-07	7405	tags=66%	list=18%	signal=54%			HALLMARK_PROTEIN_SECRETION	-0.544993	-0.44067	-0.205018	0.581345	-0.204331	0.122096
	mmu00410	beta-Alanine metabolism - Mus musculus (house mouse)	32	0.727853	1.41219	0.0124502	0.0399651	0.0226709	6794	tags=59%	list=17%	signal=49%			HALLMARK_INTERFERON_ALPHA_RESPONSE	-0.385444	0.362354	-0.416879	0.128901	0.456079	-0.44297
	mmu04961	Endocrine and other factor-regulated calcium reabsorption - Mus musculus (house mouse)	61	0.717536	1.52831	0.00120382	0.00819069	0.00464632	7135	tags=57%	list=18%	signal=47%			HALLMARK_INTERFERON_GAMMA_RESPONSE	-0.363996	0.28796	-0.251014	-0.010469	0.295998	-0.411582
	mmu00280	Valine	leucine and isoleucine degradation - Mus musculus (house mouse)	56	0.706667	1.48858	0.00309027	0.0160048	0.00907903	6794	tags=70%	list=17%			HALLMARK_APICAL_JUNCTION	-0.330467	-0.219119	0.0716191	0.371546	-0.404667	0.153934
	mmu01200	Carbon metabolism - Mus musculus (house mouse)	123	0.704517	1.62948	9.07041e-06	0.000314743	0.000178544	6312	tags=55%	list=16%	signal=47%			HALLMARK_APICAL_SURFACE	-0.407534	-0.158555	0.0900032	0.396836	-0.206141	0.250375
	mmu04211	Longevity regulating pathway - Mus musculus (house mouse)	90	0.703442	1.57287	0.000172023	0.00213287	0.00120991	9332	tags=72%	list=23%	signal=56%			HALLMARK_HEDGEHOG_SIGNALING	-0.24412	-0.14847	-0.0508521	0.348738	-0.337164	0.0921261
	mmu04931	Insulin resistance - Mus musculus (house mouse)	109	0.701849	1.60377	2.70795e-05	0.000587287	0.000333149	7714	tags=61%	list=19%	signal=49%			HALLMARK_COMPLEMENT	-0.403697	-0.236982	0.0577757	0.408083	-0.202975	-0.0727316
	mmu05220	Chronic myeloid leukemia - Mus musculus (house mouse)	76	0.698504	1.53112	0.000564337	0.00477622	0.0027094	6496	tags=55%	list=16%	signal=46%			HALLMARK_UNFOLDED_PROTEIN_RESPONSE	-0.388194	-0.371065	0.0639232	0.137824	0.138177	-0.0201194
	mmu00620	Pyruvate metabolism - Mus musculus (house mouse)	44	0.697213	1.41833	0.0111369	0.0371586	0.0210789	7630	tags=66%	list=19%	signal=54%			HALLMARK_PI3K_AKT_MTOR_SIGNALING	-0.440852	-0.424433	-0.0769136	0.270019	0.0784497	0.106234
	mmu00561	Glycerolipid metabolism - Mus musculus (house mouse)	62	0.694227	1.48167	0.00393529	0.0179677	0.0101925	6523	tags=50%	list=16%	signal=42%			HALLMARK_MTORC1_SIGNALING	-0.376677	-0.203797	-0.0335617	0.0243438	-0.0414628	0.115541
	mmu04213	Longevity regulating pathway - multiple species - Mus musculus (house mouse)	61	0.691526	1.47291	0.0037131	0.017648	0.0100111	9195	tags=70%	list=23%	signal=55%			HALLMARK_E2F_TARGETS	0.332845	-0.0532759	0.373201	-0.580882	0.402538	-0.516691
	mmu05134	Legionellosis - Mus musculus (house mouse)	59	0.690513	1.46304	0.00764557	0.0276356	0.0156768	7410	tags=56%	list=18%	signal=46%			HALLMARK_MYC_TARGETS_V1	-0.308314	-0.405307	0.141228	-0.446348	0.524228	0.093713
	mmu01230	Biosynthesis of amino acids - Mus musculus (house mouse)	78	0.69041	1.51703	0.00112538	0.00781013	0.00443044	6317	tags=50%	list=16%	signal=42%			HALLMARK_MYC_TARGETS_V2	0.106368	-0.393259	0.102645	-0.664528	0.443064	0.251705
	mmu05230	Central carbon metabolism in cancer - Mus musculus (house mouse)	69	0.690183	1.49621	0.00182832	0.0105738	0.00599818	7754	tags=64%	list=19%	signal=52%			HALLMARK_EPITHELIAL_MESENCHYMAL_TRANSITION	-0.364095	0.161786	0.366901	0.278247	-0.595632	0.256068
	mmu05135	Yersinia infection - Mus musculus (house mouse)	136	0.689249	1.61412	1.06265e-05	0.000335216	0.000190158	6741	tags=60%	list=17%	signal=50%			HALLMARK_INFLAMMATORY_RESPONSE	-0.346256	0.0110314	0.0474368	0.225172	-0.246623	-0.162386
	mmu04932	Non-alcoholic fatty liver disease - Mus musculus (house mouse)	157	0.688934	1.64002	1.83533e-06	9.098e-05	5.16101e-05	7518	tags=59%	list=19%	signal=48%			HALLMARK_XENOBIOTIC_METABOLISM	-0.409683	0.00542081	-0.267053	0.285361	-0.317702	0.382933
	mmu04152	AMPK signaling pathway - Mus musculus (house mouse)	126	0.686945	1.59313	4.7748e-05	0.000788979	0.000447563	6496	tags=54%	list=16%	signal=45%			HALLMARK_FATTY_ACID_METABOLISM	-0.37139	-0.29597	-0.436313	0.136306	-0.292296	0.507785
	mmu04146	Peroxisome - Mus musculus (house mouse)	87	0.684569	1.52413	0.000896873	0.00662159	0.00375622	5322	tags=51%	list=13%	signal=44%			HALLMARK_OXIDATIVE_PHOSPHORYLATION	-0.119326	-0.488669	-0.54466	-0.332142	-0.0454699	0.620743
	mmu04910	Insulin signaling pathway - Mus musculus (house mouse)	139	0.684192	1.60706	1.47249e-05	0.000393043	0.000222961	9564	tags=68%	list=24%	signal=52%			HALLMARK_GLYCOLYSIS	-0.274087	-0.203189	-0.217568	0.252858	-0.249332	0.206699
	mmu05213	Endometrial cancer - Mus musculus (house mouse)	58	0.680568	1.43724	0.0103814	0.036294	0.0205884	6496	tags=53%	list=16%	signal=45%			HALLMARK_REACTIVE_OXIGEN_SPECIES_PATHWAY	-0.439992	-0.112944	-0.285028	0.237204	-0.11837	0.308082
	mmu04622	RIG-I-like receptor signaling pathway - Mus musculus (house mouse)	72	0.680418	1.48198	0.00247384	0.0134128	0.00760868	7517	tags=44%	list=19%	signal=36%			HALLMARK_P53_PATHWAY	-0.383774	-0.342276	-0.287365	0.280634	-0.0806792	0.175832
	mmu04978	Mineral absorption - Mus musculus (house mouse)	54	0.678249	1.42214	0.0124512	0.0399651	0.0226709	4923	tags=39%	list=12%	signal=34%			HALLMARK_UV_RESPONSE_UP	-0.403537	-0.210211	-0.21779	0.241847	-0.0934677	0.196698
	mmu04936	Alcoholic liver disease - Mus musculus (house mouse)	141	0.676915	1.59038	1.32091e-05	0.000381962	0.000216675	6437	tags=52%	list=16%	signal=44%			HALLMARK_UV_RESPONSE_DN	-0.324434	-0.308592	-0.105493	0.491354	-0.486638	0.286059
	mmu04142	Lysosome - Mus musculus (house mouse)	135	0.676159	1.58185	2.9289e-05	0.000597841	0.000339136	5018	tags=50%	list=12%	signal=44%			HALLMARK_ANGIOGENESIS	-0.32785	0.314137	0.310457	0.237715	-0.604133	0.249549
	mmu00310	Lysine degradation - Mus musculus (house mouse)	62	0.676019	1.44281	0.0108256	0.0364709	0.0206888	8012	tags=63%	list=20%	signal=50%			HALLMARK_HEME_METABOLISM	-0.33228	-0.419396	-0.361535	0.449281	-0.281634	0.294505
	mmu04068	FoxO signaling pathway - Mus musculus (house mouse)	132	0.675545	1.57577	5.211e-05	0.000821918	0.000466248	6496	tags=56%	list=16%	signal=47%			HALLMARK_COAGULATION	-0.419877	0.0895809	0.199195	0.370609	-0.311255	0.224846
	mmu04148	Efferocytosis - Mus musculus (house mouse)	162	0.672884	1.61107	5.50436e-06	0.000212224	0.000120388	7394	tags=55%	list=18%	signal=45%			HALLMARK_IL2_STAT5_SIGNALING	-0.350466	-0.0526693	0.128374	0.120139	-0.268893	0.0787989
	mmu04915	Estrogen signaling pathway - Mus musculus (house mouse)	134	0.662147	1.54745	0.000172105	0.00213287	0.00120991	6554	tags=44%	list=16%	signal=37%			HALLMARK_BILE_ACID_METABOLISM	-0.337321	-0.0532039	-0.370091	0.327718	-0.337899	0.473454
	mmu04071	Sphingolipid signaling pathway - Mus musculus (house mouse)	125	0.66177	1.53323	0.000314881	0.00312182	0.00177091	7410	tags=56%	list=18%	signal=46%			HALLMARK_PEROXISOME	-0.447984	-0.208175	-0.325294	0.318187	-0.243942	0.381354
	mmu04150	mTOR signaling pathway - Mus musculus (house mouse)	158	0.661211	1.57517	3.49868e-05	0.000643084	0.000364801	8554	tags=61%	list=21%	signal=48%			HALLMARK_ALLOGRAFT_REJECTION	0.016282	0.0686552	0.223876	-0.304021	0.304282	-0.394822
	mmu05142	Chagas disease - Mus musculus (house mouse)	103	0.658574	1.49703	0.00101033	0.00715478	0.00405868	7410	tags=59%	list=18%	signal=48%			HALLMARK_SPERMATOGENESIS	0.056421	0.00130185	0.0632096	-0.134325	-0.0112189	-0.0201769
	mmu04928	Parathyroid hormone synthesis	secretion and action - Mus musculus (house mouse)	115	0.658054	1.51644	0.000330258	0.00318332	0.0018058	6935	tags=54%	list=17%			HALLMARK_KRAS_SIGNALING_UP	-0.35672	0.0272645	-0.0226305	0.234216	-0.329644	0.176281
	mmu05100	Bacterial invasion of epithelial cells - Mus musculus (house mouse)	77	0.657831	1.44509	0.00549436	0.0238318	0.013519	7524	tags=55%	list=19%	signal=44%			HALLMARK_KRAS_SIGNALING_DN	-0.111338	0.0610022	-0.178292	-0.0634415	-0.154618	0.288811
	mmu05221	Acute myeloid leukemia - Mus musculus (house mouse)	70	0.6578	1.42889	0.00821198	0.0293769	0.0166646	6496	tags=50%	list=16%	signal=42%			HALLMARK_PANCREAS_BETA_CELLS	-0.182167	0.112134	-0.0293482	0.0932452	0.337148	-0.139998
	mmu05150	Staphylococcus aureus infection - Mus musculus (house mouse)	121	0.657056	1.51549	0.000284399	0.00308395	0.00174943	2669	tags=32%	list=7%	signal=30%
	mmu05017	Spinocerebellar ataxia - Mus musculus (house mouse)	141	0.654405	1.53749	0.000157144	0.00213287	0.00120991	7478	tags=53%	list=19%	signal=43%
	mmu00190	Oxidative phosphorylation - Mus musculus (house mouse)	113	0.649904	1.49434	0.000785671	0.0060584	0.00343674	10481	tags=71%	list=26%	signal=53%
	mmu04144	Endocytosis - Mus musculus (house mouse)	261	0.644571	1.60905	1.2989e-06	9.01436e-05	5.11356e-05	8202	tags=58%	list=20%	signal=46%
	mmu05212	Pancreatic cancer - Mus musculus (house mouse)	76	0.641121	1.40533	0.0114124	0.0377153	0.0213947	9514	tags=66%	list=24%	signal=50%
	mmu04666	Fc gamma R-mediated phagocytosis - Mus musculus (house mouse)	94	0.640353	1.43505	0.00704638	0.0260116	0.0147556	6945	tags=53%	list=17%	signal=44%
	mmu04922	Glucagon signaling pathway - Mus musculus (house mouse)	101	0.637593	1.4463	0.00586668	0.0247916	0.0140635	8487	tags=53%	list=21%	signal=42%
	mmu05235	PD-L1 expression and PD-1 checkpoint pathway in cancer - Mus musculus (house mouse)	88	0.637074	1.42089	0.00689224	0.0259957	0.0147466	7410	tags=57%	list=18%	signal=46%
	mmu04935	Growth hormone synthesis	secretion and action - Mus musculus (house mouse)	117	0.636462	1.46351	0.00224014	0.0123385	0.00699926	6806	tags=49%	list=17%
	mmu04072	Phospholipase D signaling pathway - Mus musculus (house mouse)	149	0.632373	1.49307	0.0003143	0.00312182	0.00177091	6496	tags=46%	list=16%	signal=38%
	mmu04066	HIF-1 signaling pathway - Mus musculus (house mouse)	116	0.631136	1.4539	0.00328538	0.0165222	0.00937249	7714	tags=59%	list=19%	signal=48%
	mmu05412	Arrhythmogenic right ventricular cardiomyopathy - Mus musculus (house mouse)	86	0.629706	1.40494	0.010564	0.036294	0.0205884	7324	tags=40%	list=18%	signal=32%
	mmu05224	Breast cancer - Mus musculus (house mouse)	147	0.628938	1.48534	0.000585554	0.00483779	0.00274433	9049	tags=55%	list=22%	signal=43%
	mmu03083	Polycomb repressive complex - Mus musculus (house mouse)	86	0.628496	1.40224	0.0107543	0.0364709	0.0206888	11312	tags=67%	list=28%	signal=49%
	mmu05160	Hepatitis C - Mus musculus (house mouse)	166	0.627042	1.5042	0.000395584	0.00361231	0.00204915	6745	tags=46%	list=17%	signal=39%
	mmu05010	Alzheimer disease - Mus musculus (house mouse)	364	0.626021	1.59432	1.15435e-07	1.0014e-05	5.68062e-06	9051	tags=57%	list=22%	signal=45%
	mmu04919	Thyroid hormone signaling pathway - Mus musculus (house mouse)	120	0.618414	1.42342	0.00600143	0.0247916	0.0140635	7490	tags=54%	list=19%	signal=44%
	mmu05415	Diabetic cardiomyopathy - Mus musculus (house mouse)	191	0.618313	1.49885	0.000300314	0.00312182	0.00177091	7518	tags=54%	list=19%	signal=44%
	mmu04934	Cushing syndrome - Mus musculus (house mouse)	162	0.616651	1.47643	0.00087184	0.00657671	0.00373076	9086	tags=53%	list=23%	signal=41%
	mmu04070	Phosphatidylinositol signaling system - Mus musculus (house mouse)	96	0.616624	1.38773	0.0129232	0.040767	0.0231258	10284	tags=70%	list=25%	signal=52%
	mmu04714	Thermogenesis - Mus musculus (house mouse)	209	0.616159	1.50471	0.000241923	0.00270798	0.00153615	8954	tags=58%	list=22%	signal=45%
	mmu04660	T cell receptor signaling pathway - Mus musculus (house mouse)	122	0.611628	1.41343	0.00615674	0.025134	0.0142577	7412	tags=52%	list=18%	signal=42%
	mmu05162	Measles - Mus musculus (house mouse)	144	0.611402	1.43779	0.0021539	0.0120549	0.00683836	6496	tags=46%	list=16%	signal=39%
	mmu04621	NOD-like receptor signaling pathway - Mus musculus (house mouse)	207	0.611002	1.49237	0.000233629	0.00270364	0.00153369	6819	tags=42%	list=17%	signal=35%
	mmu04380	Osteoclast differentiation - Mus musculus (house mouse)	130	0.610893	1.42256	0.0033482	0.0165975	0.00941525	7412	tags=55%	list=18%	signal=45%
	mmu04722	Neurotrophin signaling pathway - Mus musculus (house mouse)	121	0.610692	1.40855	0.00376355	0.017648	0.0100111	7410	tags=54%	list=18%	signal=44%
	mmu04620	Toll-like receptor signaling pathway - Mus musculus (house mouse)	104	0.608348	1.38533	0.0153178	0.0478855	0.0271639	7410	tags=50%	list=18%	signal=41%
	mmu05167	Kaposi sarcoma-associated herpesvirus infection - Mus musculus (house mouse)	216	0.605545	1.48765	0.000406706	0.00361864	0.00205274	6496	tags=42%	list=16%	signal=35%
	mmu04120	Ubiquitin mediated proteolysis - Mus musculus (house mouse)	155	0.603503	1.43445	0.00267428	0.0140602	0.00797592	10303	tags=60%	list=26%	signal=45%
	mmu05161	Hepatitis B - Mus musculus (house mouse)	163	0.602986	1.44416	0.00138422	0.00873314	0.00495403	6554	tags=42%	list=16%	signal=35%
	mmu05012	Parkinson disease - Mus musculus (house mouse)	249	0.602438	1.49457	0.000233744	0.00270364	0.00153369	8996	tags=56%	list=22%	signal=44%
	mmu05226	Gastric cancer - Mus musculus (house mouse)	150	0.60221	1.42255	0.00453906	0.020193	0.0114548	9736	tags=58%	list=24%	signal=44%
	mmu05171	Coronavirus disease - COVID-19 - Mus musculus (house mouse)	319	0.597454	1.51042	1.75095e-05	0.00040581	0.000230203	9202	tags=46%	list=23%	signal=36%
	mmu04630	JAK-STAT signaling pathway - Mus musculus (house mouse)	171	0.595884	1.43478	0.00213465	0.0120549	0.00683836	8749	tags=48%	list=22%	signal=38%
	mmu05206	MicroRNAs in cancer - Mus musculus (house mouse)	310	0.595309	1.50426	4.28085e-05	0.000742728	0.000421326	8759	tags=26%	list=22%	signal=21%
	mmu05417	Lipid and atherosclerosis - Mus musculus (house mouse)	217	0.595262	1.46372	0.00048532	0.00421015	0.00238829	7410	tags=43%	list=18%	signal=36%
	mmu04210	Apoptosis - Mus musculus (house mouse)	136	0.59463	1.39253	0.00668834	0.0255039	0.0144676	7520	tags=48%	list=19%	signal=39%
	mmu04010	MAPK signaling pathway - Mus musculus (house mouse)	298	0.592495	1.49412	8.90472e-05	0.00134345	0.000762097	7714	tags=49%	list=19%	signal=40%
	mmu05208	Chemical carcinogenesis - reactive oxygen species - Mus musculus (house mouse)	203	0.589941	1.43793	0.00131775	0.00862752	0.00489412	7524	tags=53%	list=19%	signal=43%
	mmu04390	Hippo signaling pathway - Mus musculus (house mouse)	158	0.588562	1.40211	0.00499545	0.021942	0.012447	8807	tags=58%	list=22%	signal=45%
	mmu04371	Apelin signaling pathway - Mus musculus (house mouse)	137	0.583441	1.3684	0.0125283	0.0399651	0.0226709	5934	tags=49%	list=15%	signal=42%
	mmu05022	Pathways of neurodegeneration - multiple diseases - Mus musculus (house mouse)	456	0.583193	1.50777	4.97958e-06	0.000212224	0.000120388	9079	tags=55%	list=22%	signal=43%
	mmu04015	Rap1 signaling pathway - Mus musculus (house mouse)	214	0.582281	1.42846	0.00171536	0.0102626	0.00582163	10284	tags=58%	list=25%	signal=44%
	mmu05020	Prion disease - Mus musculus (house mouse)	248	0.582197	1.44426	0.000691033	0.00544974	0.00309146	8996	tags=53%	list=22%	signal=42%
	mmu04081	Hormone signaling - Mus musculus (house mouse)	218	0.576936	1.42097	0.00150356	0.00931672	0.00528508	8006	tags=43%	list=20%	signal=34%
	mmu04024	cAMP signaling pathway - Mus musculus (house mouse)	224	0.576492	1.42409	0.00164334	0.0100042	0.00567506	6606	tags=38%	list=16%	signal=32%
	mmu04217	Necroptosis - Mus musculus (house mouse)	175	0.572753	1.38086	0.00747944	0.0273196	0.0154976	7337	tags=38%	list=18%	signal=31%
	mmu04310	Wnt signaling pathway - Mus musculus (house mouse)	172	0.572588	1.37965	0.00628474	0.0253311	0.0143695	9880	tags=57%	list=24%	signal=43%
	mmu05225	Hepatocellular carcinoma - Mus musculus (house mouse)	174	0.571514	1.3779	0.00700628	0.0260116	0.0147556	9739	tags=58%	list=24%	signal=44%
	mmu05203	Viral carcinogenesis - Mus musculus (house mouse)	219	0.563024	1.38737	0.00667686	0.0255039	0.0144676	8769	tags=53%	list=22%	signal=42%
	mmu04360	Axon guidance - Mus musculus (house mouse)	181	0.562797	1.35893	0.00947462	0.0335479	0.0190306	7086	tags=39%	list=18%	signal=32%
	mmu05016	Huntington disease - Mus musculus (house mouse)	283	0.562614	1.41341	0.00135612	0.00871432	0.00494336	7635	tags=51%	list=19%	signal=42%
	mmu04613	Neutrophil extracellular trap formation - Mus musculus (house mouse)	204	0.55916	1.36484	0.00556739	0.0238504	0.0135296	7684	tags=41%	list=19%	signal=34%
	mmu05014	Amyotrophic lateral sclerosis - Mus musculus (house mouse)	348	0.554039	1.40826	0.000665585	0.00537111	0.00304686	9085	tags=53%	list=23%	signal=42%
	mmu04820	Cytoskeleton in muscle cells - Mus musculus (house mouse)	233	0.551885	1.36067	0.00599458	0.0247916	0.0140635	3841	tags=33%	list=10%	signal=30%
	mmu05163	Human cytomegalovirus infection - Mus musculus (house mouse)	247	0.547494	1.3543	0.00649703	0.0253311	0.0143695	7976	tags=43%	list=20%	signal=35%
	mmu05202	Transcriptional misregulation in cancer - Mus musculus (house mouse)	218	0.541825	1.3345	0.010476	0.036294	0.0205884	7684	tags=39%	list=19%	signal=32%
	mmu04014	Ras signaling pathway - Mus musculus (house mouse)	235	0.54072	1.33362	0.0125539	0.0399651	0.0226709	7714	tags=47%	list=19%	signal=38%
	mmu05165	Human papillomavirus infection - Mus musculus (house mouse)	352	0.535319	1.36218	0.00348211	0.0167862	0.00952229	9049	tags=51%	list=22%	signal=40%
	mmu04151	PI3K-Akt signaling pathway - Mus musculus (house mouse)	365	0.521251	1.32739	0.00439048	0.0197857	0.0112238	7735	tags=44%	list=19%	signal=36%
	mmu04672	Intestinal immune network for IgA production - Mus musculus (house mouse)	43	-0.755005	-1.73399	0.00175807	0.0103398	0.00586546	2069	tags=56%	list=5%	signal=53%

## Sheet: Fig5
A					B
	A	B				miRNA	mRNA
	RXRA	Angptl4				mmu-miR-3065-3p	Angptl4
	PPARG	Angptl4				mmu-miR-672-5p	Angptl4
	PPARA	Angptl4				mmu-miR-377-5P	Angptl4
	NR1D1	Angptl4				mmu-miR-3074-2-3p	Angptl4
	NR3C1	Angptl4				mmu-miR-1911-3p	Angptl4
	IRF4	Angptl4				mmu-miR-325-3p	Angptl4
	CEBPA	Angptl4				mmu-miR-12183-5p	Angptl4
	TLX1	Angptl4				mmu-miR-7224-5p	Angptl4
	HAND2	Angptl4				mmu-miR-5624-5p	Angptl4
	VDR	Angptl4				mmu-miR-1903	Angptl4
	CEBPB	Angptl4				mmu-miR-7026-5p	Angptl4
	NANOG	Angptl4				mmu-miR-203b-5p	Angptl4
	FOS	Angptl4				mmu-miR-6989-3p	Angptl4
	CTCF	Angptl4				mmu-miR-7220-5p	Angptl4
	RELA	Angptl4				mmu-miR-7025-5p	Angptl4
	EP300	Angptl4				mmu-miR-7215-3p	Angptl4
	RAD21	Angptl4				mmu-miR-29c-3p	Angptl4
	ETS1	Angptl4				mmu-miR-29a-3p	Angptl4
	TAF7L	Angptl4				mmu-miR-7234-5p	Angptl4
	GATA4	Angptl4				mmu-miR-29b-3p	Angptl4
	MYC	Angptl4				mmu-miR-5620-3p	Angptl4
	HNF4A	Angptl4				mmu-miR-344f-5p	Angptl4
	SMAD2/3	Angptl4				mmu-miR-5104b-5p	Angptl4
	FOXA1	Angptl4				mmu-miR-7649-3p	Angptl4
	GATA2	Angptl4				mmu-miR-3473c	Angptl4
	HDAC3	Angptl4				mmu-miR-717	Angptl4
	KMT2B	Angptl4				mmu-miR-224-5P	Angptl4
	EBF2	Angptl4				mmu-miR-468-3p	Angptl4
	PRDM15	Angptl4
	PBX1	Angptl4
	POLR2A	Angptl4
	SPI1	Angptl4
	RXRG	Angptl4
	SMC1A	Angptl4
	KDM1A	Angptl4
	RUNX2	Angptl4
	EBF1	Angptl4
	PAXIP1	Angptl4
	TBX21	Angptl4
	STAT3	Angptl4
	RUNX1	Angptl4
	JUND	Angptl4
	PR	Angptl4
	NCOR1	Angptl4
	PAX5	Angptl4
	MED1	Angptl4
	JUNB	Angptl4
	CREBBP	Angptl4
	GATA1	Angptl4
	SMARCA4	Angptl4
	CHD8	Angptl4
	MED12	Angptl4
	STAT5A	Angptl4
	HNF4G	Angptl4
	MXI1	Angptl4
	MITF	Angptl4
	NFIA	Angptl4
	ASH2L	Angptl4

## Sheet: Fig6
	Igkv4-61	Tnfrsf17	Ighg2c	Rpl21-ps2	Ighv8-9	Gm44812	Igha	Fscn2	Ighv1-77	D630030B08Rik	Slc27a4	Aplp1	Kcmf1	Drap1	Gadd45g	Nadk	Phf13	Pglyrp3	Itprid2	Map1lc3b	Angptl4
Igkv4-61	1	0.998473	0.993844	0.985704	0.995534	0.98978	0.998264	0.984362	0.990743	0.988512	-0.987047	-0.993814	-0.983815	-0.990356	-0.987256	-0.98803	-0.987795	-0.998761	-0.997296	-0.996305	-0.995664
Tnfrsf17	0.998473	1	0.997899	0.978339	0.998878	0.981851	0.996262	0.9775	0.996441	0.993165	-0.99042	-0.995538	-0.98458	-0.992753	-0.981885	-0.984435	-0.986022	-0.9961	-0.997015	-0.99369	-0.995064
Ighg2c	0.993844	0.997899	1	0.974564	0.997611	0.974963	0.990694	0.972215	0.997458	0.992022	-0.993225	-0.99653	-0.986609	-0.993366	-0.979778	-0.984295	-0.984391	-0.990262	-0.995823	-0.991996	-0.994918
Rpl21-ps2	0.985704	0.978339	0.974564	1	0.968855	0.998226	0.981027	0.992484	0.963358	0.962003	-0.977355	-0.97969	-0.978703	-0.978905	-0.998935	-0.996775	-0.987764	-0.98756	-0.98828	-0.994509	-0.990959
Ighv8-9	0.995534	0.998878	0.997611	0.968855	1	0.972844	0.99455	0.970198	0.99701	0.992347	-0.985901	-0.993925	-0.982596	-0.98821	-0.972947	-0.976383	-0.979539	-0.991806	-0.992879	-0.988787	-0.990951
Gm44812	0.98978	0.981851	0.974963	0.998226	0.972844	1	0.985432	0.994168	0.96678	0.967777	-0.976478	-0.978728	-0.977832	-0.980137	-0.99701	-0.9933	-0.989203	-0.992616	-0.988852	-0.993942	-0.990638
Igha	0.998264	0.996262	0.990694	0.981027	0.99455	0.985432	1	0.977909	0.98592	0.980846	-0.978568	-0.993823	-0.976972	-0.981889	-0.980629	-0.983025	-0.977611	-0.994805	-0.994078	-0.993713	-0.990608
Fscn2	0.984362	0.9775	0.972215	0.992484	0.970198	0.994168	0.977909	1	0.964563	0.967478	-0.969958	-0.969266	-0.989477	-0.974686	-0.993041	-0.984805	-0.992658	-0.989239	-0.980535	-0.989053	-0.989831
Ighv1-77	0.990743	0.996441	0.997458	0.963358	0.99701	0.96678	0.98592	0.964563	1	0.997639	-0.992376	-0.990025	-0.981071	-0.993852	-0.970639	-0.974377	-0.982247	-0.988411	-0.99117	-0.98388	-0.989333
D630030B08Rik	0.988512	0.993165	0.992022	0.962003	0.992347	0.967777	0.980846	0.967478	0.997639	1	-0.991109	-0.98137	-0.979936	-0.994424	-0.970279	-0.970622	-0.986417	-0.989402	-0.987309	-0.979643	-0.986929
Slc27a4	-0.987047	-0.99042	-0.993225	-0.977355	-0.985901	-0.976478	-0.978568	-0.969958	-0.992376	-0.991109	1	0.989077	0.97926	0.999222	0.984556	0.988578	0.989241	0.986669	0.994251	0.98805	0.992389
Aplp1	-0.993814	-0.995538	-0.99653	-0.97969	-0.993925	-0.978728	-0.993823	-0.969266	-0.990025	-0.98137	0.989077	1	0.977681	0.988234	0.98179	0.988924	0.977027	0.988169	0.997203	0.994452	0.992761
Kcmf1	-0.983815	-0.98458	-0.986609	-0.978703	-0.982596	-0.977832	-0.976972	-0.989477	-0.981071	-0.979936	0.97926	0.977681	1	0.981279	0.98379	0.979487	0.991701	0.98531	0.98251	0.987473	0.993264
Drap1	-0.990356	-0.992753	-0.993366	-0.978905	-0.98821	-0.980137	-0.981889	-0.974686	-0.993852	-0.994424	0.999222	0.988234	0.981279	1	0.98574	0.987886	0.992284	0.991084	0.994961	0.989127	0.993592
Gadd45g	-0.987256	-0.981885	-0.979778	-0.998935	-0.972947	-0.99701	-0.980629	-0.993041	-0.970639	-0.970279	0.984556	0.98179	0.98379	0.98574	1	0.997909	0.993083	0.989627	0.990912	0.995391	0.994292
Nadk	-0.98803	-0.984435	-0.984295	-0.996775	-0.976383	-0.9933	-0.983025	-0.984805	-0.974377	-0.970622	0.988578	0.988924	0.979487	0.987886	0.997909	1	0.988109	0.987632	0.994447	0.996589	0.994338
Phf13	-0.987795	-0.986022	-0.984391	-0.987764	-0.979539	-0.989203	-0.977611	-0.992658	-0.982247	-0.986417	0.989241	0.977027	0.991701	0.992284	0.993083	0.988109	1	0.992521	0.988547	0.989912	0.994896
Pglyrp3	-0.998761	-0.9961	-0.990262	-0.98756	-0.991806	-0.992616	-0.994805	-0.989239	-0.988411	-0.989402	0.986669	0.988169	0.98531	0.991084	0.989627	0.987632	0.992521	1	0.995255	0.994944	0.995492
Itprid2	-0.997296	-0.997015	-0.995823	-0.98828	-0.992879	-0.988852	-0.994078	-0.980535	-0.99117	-0.987309	0.994251	0.997203	0.98251	0.994961	0.990912	0.994447	0.988547	0.995255	1	0.997726	0.997214
Map1lc3b	-0.996305	-0.99369	-0.991996	-0.994509	-0.988787	-0.993942	-0.993713	-0.989053	-0.98388	-0.979643	0.98805	0.994452	0.987473	0.989127	0.995391	0.996589	0.989912	0.994944	0.997726	1	0.998352
Angptl4	-0.995664	-0.995064	-0.994918	-0.990959	-0.990951	-0.990638	-0.990608	-0.989831	-0.989333	-0.986929	0.992389	0.992761	0.993264	0.993592	0.994292	0.994338	0.994896	0.995492	0.997214	0.998352	1

## Sheet: Fig8
A
	A	B
	Acrolein	Angptl4
	Asbestos, Serpentine	Angptl4
	Benzo(a)pyrene	Angptl4
	Carbon Tetrachloride	Angptl4
	Dexamethasone	Angptl4
	diallyl trisulfide	Angptl4
	Dietary Fats	Angptl4
	Ethanol	Angptl4
	Formaldehyde	Angptl4
	lipopolysaccharide, E coli O55-B5	Angptl4
	Lipopolysaccharides	Angptl4
	Malathion	Angptl4
	Nanotubes, Carbon	Angptl4
	naphthalene	Angptl4
	Nickel	Angptl4
	nickel sulfate	Angptl4
	Oleic Acid	Angptl4
	Oxygen	Angptl4
	Ozone	Angptl4
	Paraquat	Angptl4
	Particulate Matter	Angptl4
	pirinixic acid	Angptl4
	Quercetin	Angptl4
	Resveratrol	Angptl4
	Rosiglitazone	Angptl4
	Simvastatin	Angptl4
	Smoke	Angptl4
	Troglitazone	Angptl4
	Vehicle Emissions	Angptl4

## Sheet: Fig9
A				C
	control	ALI				β-actin	Angptl4	relative protein expression
	1.3858	12.9572			Control	20993.5	33806.6	0.994145
	0.65751	18.1551				22825.1	35372.4	0.956718
	0.956693	9.32729				23342.8	39669.1	1.04914
					ALI	23452.5	48509.9	1.27695
						21151.4	37699.3	1.10034
						21988.5	44700.5	1.25502
